# Supplementary material for: A newly-recorded species of the genus Rhodotritoma Arrow, 1925 (Coleoptera, Erotylidae) from China
Source: Biodivers Data J. 2022 Dec 19;10:e96740. doi: 10.3897/BDJ.10.e96740 (PMC9836463; doi:10.3897/BDJ.10.e96740)
Supplement: XML Treatment for Rhodotritoma [file BDJ.10.e96740-treatment1.xml]

<!DOCTYPE tp:taxon-treatment
  PUBLIC "-//TaxonX//DTD Taxonomic Treatment Publishing DTD v0 20100105//EN" "tax-treatment-NSO.dtd">
<tp:taxon-treatment xmlns:tp="http://www.plazi.org/taxpub"><tp:treatment-meta><mixed-citation publication-type="journal"><person-group><name><surname>Xu</surname><given-names>Huixin</given-names></name><name><surname>Pang</surname><given-names>Jiaxin</given-names></name><name><surname>Li</surname><given-names>Jing</given-names></name><name><surname>Cheng</surname><given-names>Zhiqiang</given-names></name></person-group><article-title>A newly-recorded species of the genus <italic><tp:taxon-name><tp:taxon-name-part taxon-name-part-type="genus" reg="Rhodotritoma">Rhodotritoma</tp:taxon-name-part></tp:taxon-name></italic> Arrow, 1925 (<tp:taxon-name><tp:taxon-name-part taxon-name-part-type="order">Coleoptera</tp:taxon-name-part></tp:taxon-name>, <tp:taxon-name><tp:taxon-name-part taxon-name-part-type="family">Erotylidae</tp:taxon-name-part></tp:taxon-name>) from China</article-title><source>Biodivers Data J</source><day>19</day><month>12</month><year>2022</year><volume>10</volume><pub-id pub-id-type="doi">10.3897/BDJ.10.e96740</pub-id></mixed-citation></tp:treatment-meta><tp:nomenclature><tp:taxon-name>
            <object-id xmlns:xlink="http://www.w3.org/1999/xlink" content-type="arpha" xlink:type="simple">F8337C98-F40A-5B59-AC83-7DF5C68F3FB7</object-id>
            <tp:taxon-name-part taxon-name-part-type="genus">Rhodotritoma</tp:taxon-name-part>
          </tp:taxon-name><tp:taxon-authority>Arrow, 1925</tp:taxon-authority><tp:nomenclature-citation-list><tp:nomenclature-citation><tp:taxon-name>
                <tp:taxon-name-part taxon-name-part-type="genus" reg="Rhodotritoma">Rhodotritoma</tp:taxon-name-part>
              </tp:taxon-name><comment> Arrow, 1925 - <xref ref-type="bibr" rid="B8217256">Arrow 1925</xref>: 115. Type-species: <italic><tp:taxon-name><tp:taxon-name-part taxon-name-part-type="genus" reg="Triplax">Triplax</tp:taxon-name-part><tp:taxon-name-part taxon-name-part-type="species" reg="coccinea">coccinea</tp:taxon-name-part></tp:taxon-name></italic> Crotch, 1876.</comment></tp:nomenclature-citation></tp:nomenclature-citation-list></tp:nomenclature><tp:treatment-sec sec-type="Diagnosis"><title>Diagnosis</title><p>Parts of the following characters combined the features from <xref ref-type="bibr" rid="B8217256">Arrow (1925)</xref> and <xref ref-type="bibr" rid="B7863539">Chûjô (1969)</xref>.</p><p>Body oval, dorsally convex in lateral view. Head with a pair of stridulatory files on occipital region, both sides with ridge processes, anterior part of frons shallowly impressed at each side. Clypeus with anterior border feebly emarginate. Antennae slender, antennomere Ⅱ short, antennomere Ⅲ more than twice as long as wide, antennomeres Ⅵ-Ⅷ slender, antennal club composed of last three antennomeres loosely articulated. Eyes small, finely faceted, interocular distance wide. Terminal maxillary palpomere more than three times as wide as long. Ligula narrow, the middle of front margin slightly emarginated. Labial palpus short, with the terminal palpomere semi-circular. Mentum slightly longer than width. Anterior margin of pronotum with translucent membranous areas, lateral and basal margins with narrow and complete marginal border. Well-marked punctations on anterior and posterior angles. Prosternum flat, narrowed between procoxal cavities, then broadening behind the coxa. Metaventrite process narrow. All the coxal lines absent.</p><p>Compared to female, male has longer antennae, stronger legs and wider tarsi. In some species, inner edge of the male femur has two small rows of nodules or odontoid processes.</p></tp:treatment-sec><ref-list><ref id="B8217256"><element-citation xmlns:xlink="http://www.w3.org/1999/xlink" publication-type="chapter" xlink:type="simple"><person-group person-group-type="author"><name name-style="western"><surname>Arrow</surname><given-names>GJ</given-names></name></person-group><year>1925</year><chapter-title>Coleoptera. Clavicornia. Erotylidae, Languriidae, and Endomychidae</chapter-title><person-group person-group-type="editor"><name name-style="western"><surname>Shipley</surname><given-names>A. E.</given-names></name><name name-style="western"><surname>Scott</surname><given-names>H</given-names></name></person-group><source>The fauna of British India, including Ceylon and Burma</source><volume>Vol. 21</volume><publisher-name>Taylor and Francis</publisher-name><publisher-loc>London</publisher-loc><size units="page">416</size></element-citation></ref><ref id="B7863539"><element-citation xmlns:xlink="http://www.w3.org/1999/xlink" publication-type="book" xlink:type="simple"><person-group person-group-type="author"><name name-style="western"><surname>Chûjô</surname><given-names>M</given-names></name></person-group><year>1969</year><source><tp:taxon-name><tp:taxon-name-part taxon-name-part-type="family">Erotylidae</tp:taxon-name-part></tp:taxon-name> (<tp:taxon-name><tp:taxon-name-part taxon-name-part-type="class">Insecta</tp:taxon-name-part></tp:taxon-name>: <tp:taxon-name><tp:taxon-name-part taxon-name-part-type="order">Coleoptera</tp:taxon-name-part></tp:taxon-name>). Fauna Japonica.</source><publisher-name>Academic Press of Japan</publisher-name><publisher-loc>Tokyo</publisher-loc><size units="page">313</size></element-citation></ref></ref-list></tp:taxon-treatment>
