# Supplementary material for: A newly-recorded species of the genus Rhodotritoma Arrow, 1925 (Coleoptera, Erotylidae) from China
Source: Biodivers Data J. 2022 Dec 19;10:e96740. doi: 10.3897/BDJ.10.e96740 (PMC9836463; doi:10.3897/BDJ.10.e96740)
Supplement: XML Treatment for Rhodotritoma manipurica [file BDJ.10.e96740-treatment2.xml]

<!DOCTYPE tp:taxon-treatment
  PUBLIC "-//TaxonX//DTD Taxonomic Treatment Publishing DTD v0 20100105//EN" "tax-treatment-NSO.dtd">
<tp:taxon-treatment xmlns:tp="http://www.plazi.org/taxpub"><tp:treatment-meta><mixed-citation publication-type="journal"><person-group><name><surname>Xu</surname><given-names>Huixin</given-names></name><name><surname>Pang</surname><given-names>Jiaxin</given-names></name><name><surname>Li</surname><given-names>Jing</given-names></name><name><surname>Cheng</surname><given-names>Zhiqiang</given-names></name></person-group><article-title>A newly-recorded species of the genus <italic><tp:taxon-name><tp:taxon-name-part taxon-name-part-type="genus" reg="Rhodotritoma">Rhodotritoma</tp:taxon-name-part></tp:taxon-name></italic> Arrow, 1925 (<tp:taxon-name><tp:taxon-name-part taxon-name-part-type="order">Coleoptera</tp:taxon-name-part></tp:taxon-name>, <tp:taxon-name><tp:taxon-name-part taxon-name-part-type="family">Erotylidae</tp:taxon-name-part></tp:taxon-name>) from China</article-title><source>Biodivers Data J</source><day>19</day><month>12</month><year>2022</year><volume>10</volume><pub-id pub-id-type="doi">10.3897/BDJ.10.e96740</pub-id></mixed-citation></tp:treatment-meta><tp:nomenclature><tp:taxon-name>
            <object-id xmlns:xlink="http://www.w3.org/1999/xlink" content-type="arpha" xlink:type="simple">AF4A8730-1443-5E1C-A6DF-773A2CBAD281</object-id>
            <tp:taxon-name-part taxon-name-part-type="genus">Rhodotritoma</tp:taxon-name-part>
            <tp:taxon-name-part taxon-name-part-type="species">manipurica</tp:taxon-name-part>
          </tp:taxon-name><tp:taxon-authority>Arrow, 1925</tp:taxon-authority><tp:nomenclature-citation-list><tp:nomenclature-citation><tp:taxon-name>
                <tp:taxon-name-part taxon-name-part-type="genus" reg="Rhodotritoma"/>
                <tp:taxon-name-part taxon-name-part-type="genus" reg="Rhodotritoma"/>
                <tp:taxon-name-part taxon-name-part-type="species" reg="manipurica"/>
              </tp:taxon-name><comment><italic><tp:taxon-name><tp:taxon-name-part taxon-name-part-type="genus" reg="Rhodotritoma">Rhodotritoma</tp:taxon-name-part><tp:taxon-name-part taxon-name-part-type="species" reg="manipurica">manipurica</tp:taxon-name-part></tp:taxon-name></italic> Arrow, 1925 - <xref ref-type="bibr" rid="B8217256">Arrow 1925</xref>: 118</comment></tp:nomenclature-citation></tp:nomenclature-citation-list></tp:nomenclature><tp:treatment-sec sec-type="materials"><title>Materials</title><list list-type="alpha-lower" list-content="occurrences"><list-item><p><bold>Type status:</bold> <named-content xmlns:xlink="http://www.w3.org/1999/xlink" content-type="dwc:typeStatus" xlink:type="simple">Holotype</named-content>. <bold>Occurrence:</bold> recordedBy: <named-content xmlns:xlink="http://www.w3.org/1999/xlink" content-type="dwc:recordedBy" xlink:type="simple">W. Doherty</named-content>; individualCount: <named-content xmlns:xlink="http://www.w3.org/1999/xlink" content-type="dwc:individualCount" xlink:type="simple">1</named-content>; <bold>Location:</bold> country: <named-content xmlns:xlink="http://www.w3.org/1999/xlink" content-type="dwc:country" xlink:type="simple">India</named-content>; verbatimLocality: <named-content xmlns:xlink="http://www.w3.org/1999/xlink" content-type="dwc:verbatimLocality" xlink:type="simple">Assam, Manipur</named-content>; <bold>Identification:</bold> identifiedBy: <named-content xmlns:xlink="http://www.w3.org/1999/xlink" content-type="dwc:identifiedBy" xlink:type="simple">G.J. Arrow</named-content>; <bold>Record Level:</bold> institutionCode: <named-content xmlns:xlink="http://www.w3.org/1999/xlink" content-type="dwc:institutionCode" xlink:type="simple">NHML</named-content></p></list-item><list-item><p><bold>Type status:</bold> <named-content xmlns:xlink="http://www.w3.org/1999/xlink" content-type="dwc:typeStatus" xlink:type="simple">Other material</named-content>. <bold>Occurrence:</bold> recordedBy: <named-content xmlns:xlink="http://www.w3.org/1999/xlink" content-type="dwc:recordedBy" xlink:type="simple">Liang Tang</named-content>; individualCount: <named-content xmlns:xlink="http://www.w3.org/1999/xlink" content-type="dwc:individualCount" xlink:type="simple">10</named-content>; sex: <named-content xmlns:xlink="http://www.w3.org/1999/xlink" content-type="dwc:sex" xlink:type="simple">8 males, 2 females</named-content>; <bold>Location:</bold> country: <named-content xmlns:xlink="http://www.w3.org/1999/xlink" content-type="dwc:country" xlink:type="simple">China</named-content>; stateProvince: <named-content xmlns:xlink="http://www.w3.org/1999/xlink" content-type="dwc:stateProvince" xlink:type="simple">Tibet Autonomous Region</named-content>; county: <named-content xmlns:xlink="http://www.w3.org/1999/xlink" content-type="dwc:county" xlink:type="simple">Milin County [米林县]</named-content>; verbatimCoordinates: <named-content xmlns:xlink="http://www.w3.org/1999/xlink" content-type="dwc:verbatimCoordinates" xlink:type="simple">29.2184°N, 94.1849°E</named-content>; <bold>Event:</bold> year: <named-content xmlns:xlink="http://www.w3.org/1999/xlink" content-type="dwc:year" xlink:type="simple">2005</named-content>; month: <named-content xmlns:xlink="http://www.w3.org/1999/xlink" content-type="dwc:month" xlink:type="simple">8</named-content></p></list-item><list-item><p><bold>Type status:</bold> <named-content xmlns:xlink="http://www.w3.org/1999/xlink" content-type="dwc:typeStatus" xlink:type="simple">Other material</named-content>. <bold>Occurrence:</bold> recordedBy: <named-content xmlns:xlink="http://www.w3.org/1999/xlink" content-type="dwc:recordedBy" xlink:type="simple">Xiujuan Yang</named-content>; individualCount: <named-content xmlns:xlink="http://www.w3.org/1999/xlink" content-type="dwc:individualCount" xlink:type="simple">1</named-content>; sex: <named-content xmlns:xlink="http://www.w3.org/1999/xlink" content-type="dwc:sex" xlink:type="simple">1 female</named-content>; <bold>Location:</bold> country: <named-content xmlns:xlink="http://www.w3.org/1999/xlink" content-type="dwc:country" xlink:type="simple">China</named-content>; stateProvince: <named-content xmlns:xlink="http://www.w3.org/1999/xlink" content-type="dwc:stateProvince" xlink:type="simple">Yunnan</named-content>; county: <named-content xmlns:xlink="http://www.w3.org/1999/xlink" content-type="dwc:county" xlink:type="simple">Lushui County, Pianma Town [泸水县，片马镇]</named-content>; verbatimCoordinates: <named-content xmlns:xlink="http://www.w3.org/1999/xlink" content-type="dwc:verbatimCoordinates" xlink:type="simple">26.0078°N, 98.6146°E</named-content>; <bold>Event:</bold> year: <named-content xmlns:xlink="http://www.w3.org/1999/xlink" content-type="dwc:year" xlink:type="simple">2004</named-content>; month: <named-content xmlns:xlink="http://www.w3.org/1999/xlink" content-type="dwc:month" xlink:type="simple">5</named-content></p></list-item></list></tp:treatment-sec><tp:treatment-sec sec-type="Description"><title>Description</title><p>Body elongate-oval, convex dorsally, smooth and shining. General colour orange-yellow, the front edge of clypeus, legs and antenna black (Fig. <xref ref-type="fig" rid="F7863441">1</xref>). Head (Fig. <xref ref-type="fig" rid="F7863445">2</xref>a) small, with fine and sparse punctures. Clypeus without margin, anterior border emarginate. Frontoclypeal suture incomplete, presence on both sides. Compound eye small, prominent, finely faceted; interocular distance about 0.7 times width of head. Antenna (Fig. <xref ref-type="fig" rid="F7863445">2</xref>b) long and slender, exceeding the basal edge of pronotum, with golden setae; antennomere I rather large; antennomere III longer than others, antennomeres IV–VII nearly equal; antennomere Ⅷ slightly wider than VII, but significantly narrower than IX, antennomere Ⅸ triangular; antennomere X bowl-shaped; antennomere XI regularly rounded; relative lengths of antennomeres II–XI: 1.0: 1.6: 1.3: 1.2: 1.2: 1.2: 1.1: 1.4: 1.0: 1.4. Maxillary terminal palpomere (Fig. <xref ref-type="fig" rid="F7863445">2</xref>c) extremely wide, nearly 5 times as wide as long. Labial terminal palpomere (Fig. <xref ref-type="fig" rid="F7863445">2</xref>d) rubber hammer-shaped. Mentum (Fig. <xref ref-type="fig" rid="F7863445">2</xref>e) pentagon, middle area depressed; submentum small, trapezoidal.</p><p>Pronotum (Fig. <xref ref-type="fig" rid="F7863445">2</xref>f) nearly trapezoidal, widest at base (pronotum length/width ratio 0.7), slightly convex dorsally, with fine and dense punctate. Anterior border opposite head straight, margined behind eyes and sides; lateral border straight in basal half, converges slightly forward, strongly margined; basal border weakly sinuate, with narrow and complete margin, with coarse punctures on each side of sinuate. Anterior angle and posterior angle protruded and blunt, posterior angle almost rectangular. Scutellum pentagonal, with fine punctures, sharp posteriorly. Each elytron with nine distinct striae; intervals finely and sparsely punctate.</p><p>Prosternum (Fig. <xref ref-type="fig" rid="F7863445">2</xref>g) with textured surface; finely and sparsely punctate. Mesoventrite (Fig. <xref ref-type="fig" rid="F7863445">2</xref>h) broad, with coarse and sparse punctures. Metaventrite closely punctate at sides and sparsely punctate in middle.</p><p>Legs (Fig. <xref ref-type="fig" rid="F7863445">2</xref>i) slender; tibiae gradually widening to apex.</p><p>Male genitalia (Fig. <xref ref-type="fig" rid="F7863445">2</xref>j) with median lobe weakly curved; median strut straight and long, 2 times as long as median lobe. Female genitalia (Fig. <xref ref-type="fig" rid="F7863445">2</xref>k-l) with long styli at apex of coxite, covered with setae at apex. Female spermatheca (Fig. <xref ref-type="fig" rid="F7863445">2</xref>m) nearly kidney-shaped.</p><p>Body length: 4.5-6.0 mm; width: 2.0-4.0 mm.</p></tp:treatment-sec><tp:treatment-sec sec-type="Distribution"><title>Distribution</title><p>China (Tibet, Yunnan); India (Assam).</p></tp:treatment-sec><tp:treatment-sec><!--Section generated to contain objects referenced in tp:taxon-treatment.--><fig id="F7863441" position="float" orientation="portrait"><object-id xmlns:xlink="http://www.w3.org/1999/xlink" content-type="arpha" xlink:type="simple">A2A7FE16-8013-560C-B392-992468B784D5</object-id><object-id xmlns:xlink="http://www.w3.org/1999/xlink" content-type="doi" xlink:type="simple">10.3897/BDJ.10.e96740.figure1</object-id><label>Figure 1.</label><caption><p><italic><tp:taxon-name><tp:taxon-name-part taxon-name-part-type="genus" reg="Rhodotritoma">Rhodotritoma</tp:taxon-name-part><tp:taxon-name-part taxon-name-part-type="species" reg="manipurica">manipurica</tp:taxon-name-part></tp:taxon-name></italic> Arrow, 1925. Specimen from Tibet, China.</p></caption><graphic xmlns:xlink="http://www.w3.org/1999/xlink" xlink:href="bdj-10-e96740-g001.jpg" position="float" id="oo_679045.jpg" orientation="portrait" xlink:type="simple"><uri content-type="original_file" xlink:type="simple">https://binary.pensoft.net/fig/679045</uri></graphic></fig><fig id="F7863445" position="float" orientation="portrait"><object-id xmlns:xlink="http://www.w3.org/1999/xlink" content-type="arpha" xlink:type="simple">4B355D51-D148-57AA-AE61-5B524C22BC4E</object-id><object-id xmlns:xlink="http://www.w3.org/1999/xlink" content-type="doi" xlink:type="simple">10.3897/BDJ.10.e96740.figure2</object-id><label>Figure 2.</label><caption><p>Morphological characters of <italic><tp:taxon-name><tp:taxon-name-part taxon-name-part-type="genus" reg="Rhodotritoma">Rhodotritoma</tp:taxon-name-part><tp:taxon-name-part taxon-name-part-type="species" reg="manipurica">manipurica</tp:taxon-name-part></tp:taxon-name></italic> Arrow, 1925. Scale bars: 1.0 mm or 0.1 mm. <bold>a</bold> head; <bold>b</bold> antenna; <bold>c</bold> maxillary palpus; <bold>d</bold> labial palpus; <bold>e</bold> mentum and submentum; <bold>f</bold> pronotum; <bold>g</bold> prosternum; <bold>h</bold> mesoventrite; <bold>i</bold> femur, protibia and protarsus; <bold>j</bold> aedeagus in lateral view; <bold>k-l</bold> female genitalia in ventral and dorsal views; <bold>m</bold> female spermatheca.</p></caption><graphic xmlns:xlink="http://www.w3.org/1999/xlink" xlink:href="bdj-10-e96740-g002.jpg" position="float" id="oo_759337.jpg" orientation="portrait" xlink:type="simple"><uri content-type="original_file" xlink:type="simple">https://binary.pensoft.net/fig/759337</uri></graphic></fig></tp:treatment-sec><ref-list><ref id="B8217256"><element-citation xmlns:xlink="http://www.w3.org/1999/xlink" publication-type="chapter" xlink:type="simple"><person-group person-group-type="author"><name name-style="western"><surname>Arrow</surname><given-names>GJ</given-names></name></person-group><year>1925</year><chapter-title>Coleoptera. Clavicornia. Erotylidae, Languriidae, and Endomychidae</chapter-title><person-group person-group-type="editor"><name name-style="western"><surname>Shipley</surname><given-names>A. E.</given-names></name><name name-style="western"><surname>Scott</surname><given-names>H</given-names></name></person-group><source>The fauna of British India, including Ceylon and Burma</source><volume>Vol. 21</volume><publisher-name>Taylor and Francis</publisher-name><publisher-loc>London</publisher-loc><size units="page">416</size></element-citation></ref></ref-list></tp:taxon-treatment>
